# Supplementary material for: Near Infrared Reflection and Hydrophobic Properties of Composite Coatings Prepared from Hollow Glass Microspheres Coated with Needle-Shaped Rutile Shell
Source: Materials (Basel). 2022 Nov 23;15(23):8310. doi: 10.3390/ma15238310 (PMC9737991; doi:10.3390/ma15238310)
Supplement: Supplementary file 1 [file materials-15-08310-s001.zip]

Archive with 1 entries (1 files):
- materials-1992681-supplementary.pdf
